# Supplementary material for: Assessing Functional Capacity in Myalgic Encephalopathy/Chronic Fatigue Syndrome: A Patient-Informed Questionnaire
Source: J Clin Med. 2024 Jun 14;13(12):3486. doi: 10.3390/jcm13123486 (PMC11204454; doi:10.3390/jcm13123486)
Supplement: Supplementary file 1 [file jcm-13-03486-s001.zip]

Archive with 2 entries (2 files):
- jcm-2965438 - Supplementary material S1 .pdf
- jcm-2965438 - Supplementary material S2.pdf
